# Supplementary material for: Detection of queuosine and queuosine precursors in tRNAs by direct RNA sequencing
Source: Nucleic Acids Res. 2023 Oct 9;51(20):11197–212. doi: 10.1093/nar/gkad826 (PMC10639084; doi:10.1093/nar/gkad826)
Supplement: gkad826_Supplemental_Files [file gkad826_supplemental_files.zip]

Archive with 2 entries (2 files):
- Supplementary_Dataset_060923.xlsx
- Supplementary_Materials.pdf
