# Supplementary material for: Detection of queuosine and queuosine precursors in tRNAs by direct RNA sequencing
Source: Nucleic Acids Res. 2023 Oct 9;51(20):11197–212. doi: 10.1093/nar/gkad826 (PMC10639084; doi:10.1093/nar/gkad826)
Supplement: gkad826_Supplemental_Files [file gkad826_supplemental_files.zip › Supplementary_Dataset_060923.xlsx]

## Sheet: Summary_Nanopore sequencing
		sample	run_name	passed reads	aligned_passed reads	aligned_rate (%)	failed reads	aligned_failed reads	aligned_rate (%)
	in vitro transcribed	IVT_tRNAAsp_GTC	IVT_tRNAAsp_GTC	4.396	4.185	95.2002	2.958	1.736	58.6883
		IVT_tRNAAsp_QTC	IVT_tRNAAsp_QTC	27.764	24.419	87.952	32.005	11.053	34.5352
		IVT_4tRNAS_GTN	IVT_4tRNAS_GTN_1	10.006	24.427	97.7549	8.209	9.971	58.409
			IVT_4tRNAS_GTN_2	14.982			8.862
		IVT_4tRNAS_QTN	IVT_4tRNAS_QTN_1	6.645	7.29	91.3763	10.73	5.586	41.0373
			IVT_4tRNAS_QTN_2	1.333			2.882
		sample	run_name	passed reads	aligned_passed reads	aligned_rate (%)	failed reads	aligned_failed reads	aligned_rate (%)
	S. pombe samples	AEP1_T1	AEP1_T1_1	13.279	19.709	92.9977	29.733	31.59	63.4134
			AEP1_T1_2	7.914			20.083
		AEP1_Q_T1	AEP1_Q_T1_1	12.272	18.503	93.1203	29.544	31.283	57.0889
			AEP1_Q_T1_2	7.598			25.253
		AEP1_T2	AEP1_T2_1	4	12.991	88.6092	22.134	22.205	43.2122
			AEP1_T2_2	3.751			10.381
			AEP1_T2_3	6.91			18.871
		AEP1_Q_T2	AEP1_Q_T2	16.927	13.502	79.7661	69.418	21.139	30.4518
		AEP1_T3	AEP1_T3	38.947	35.108	90.143	122.67	39.701	32.3641
		AEP1_Q_T3	AEP1_Q_T3	31.985	28.09	87.8224	124.35	41.762	33.5842
		sample	run_name	passed reads	aligned_passed reads	aligned_rate (%)	failed reads	aligned_failed reads	aligned_rate (%)
	E. coli samples	Ecoli_wt	Ecoli_wt_1	3.33	8.573	80.3317	28.417	16.433	24.7858
			Ecoli_wt_2	6.79			33.729
			Ecoli_wt_3	552			4.154
		Ecoli_queF_Del	Ecoli_queF_Del_1	7.469	19.971	82.1379	26.314	29.716	34.6046
			Ecoli_queF_Del_2	16.845			59.559
		Ecoli_queA_Del	Ecoli_queA_Del	21.552	18.101	83.9876	87.214	32.991	37.8276
		Ecoli_tgt_Del	Ecoli_tgt_Del_1	18.627	16.353	82.1181	80.605	25.991	29.5991
			Ecoli_tgt_Del_2	1.287			7.205

## Sheet: S.pombe_tRNA modification_map
notes: the position number is the real number of each base in each tRNA
tRNA	position	modification			Modification	RNAMods code
tRNA-Ala-AGC-1-1	17	D			ncm5U	&
tRNA-Ala-AGC-1-1	20	D			D	D
tRNA-Ala-AGC-1-1	35	I			mcm5U	1
tRNA-Ala-AGC-1-1	38	m1I			mcm5s2U	3
tRNA-Ala-AGC-1-1	39	Y			m1I	O
tRNA-Ala-AGC-1-1	50	m5C			Gm	#
tRNA-Ala-AGC-1-1	56	Y			Cm	B
tRNA-Ala-CGC-1-1	19	D			m5C	?
tRNA-Ala-CGC-1-1	37	Y			Ψ	P
tRNA-Ala-CGC-1-1	48	m5C			m1A	"
tRNA-Ala-CGC-1-1	54	Y			m7G	7
tRNA-Ala-TGC-1-1	16	D			yW	Y
tRNA-Ala-TGC-1-1	33	ncm5U			I	I
tRNA-Ala-TGC-1-1	37	Y			i6A	+
tRNA-Ala-TGC-1-1	48	m5C
tRNA-Ala-TGC-1-1	54	Y
tRNA-Arg-ACG-1-1	16	D
tRNA-Arg-ACG-1-1	28	Y
tRNA-Arg-ACG-1-1	34	I
tRNA-Arg-ACG-1-1	49	m5C
tRNA-Arg-ACG-1-1	55	Y
tRNA-Arg-ACG-1-1	58	m1A
tRNA-Arg-CCG-1-1	19	D
tRNA-Arg-CCG-1-1	47	m5C
tRNA-Arg-CCG-1-1	53	Y
tRNA-Arg-CCT-1-1	2	D
tRNA-Arg-CCT-1-1	16	D
tRNA-Arg-CCT-1-1	19	D
tRNA-Arg-CCT-1-1	54	Y
tRNA-Arg-TCG-1-1	16	D
tRNA-Arg-TCG-1-1	19	D
tRNA-Arg-TCG-1-1	20	D
tRNA-Arg-TCG-1-1	55	Y
tRNA-Arg-TCT-1-1	16	D
tRNA-Arg-TCT-1-1	20	D
tRNA-Arg-TCT-1-1	27	Y
tRNA-Arg-TCT-1-1	34	mcm5U
tRNA-Arg-TCT-1-1	39	Y
tRNA-Arg-TCT-1-1	55	Y
tRNA-Arg-TCT-1-1	58	m1A
tRNA-Arg-TCT-2-1	13	Y
tRNA-Arg-TCT-2-1	16	D
tRNA-Arg-TCT-2-1	20	D
tRNA-Arg-TCT-2-1	27	Y
tRNA-Arg-TCT-2-1	34	mcm5U
tRNA-Arg-TCT-2-1	39	Y
tRNA-Arg-TCT-2-1	55	Y
tRNA-Arg-TCT-2-1	58	m1A
tRNA-Asn-GTT-1-1	20	D
tRNA-Asn-GTT-1-1	35	Q
tRNA-Asn-GTT-1-1	40	Y
tRNA-Asn-GTT-1-1	49	m5C
tRNA-Asn-GTT-1-1	56	Y
tRNA-Asn-GTT-1-1	59	m1A
tRNA-Asn-GTT-2-1	20	D
tRNA-Asn-GTT-2-1	21	D
tRNA-Asn-GTT-2-1	35	Q
tRNA-Asn-GTT-2-1	40	Y
tRNA-Asn-GTT-2-1	49	m5C
tRNA-Asn-GTT-2-1	56	Y
tRNA-Asn-GTT-2-1	59	m1A
tRNA-Asp-GTC-1-1	13	Y
tRNA-Asp-GTC-1-1	19	D
tRNA-Asp-GTC-1-1	33	Q
tRNA-Asp-GTC-1-1	37	m5C
tRNA-Asp-GTC-1-1	47	m5C
tRNA-Asp-GTC-1-1	48	m5C
tRNA-Asp-GTC-1-1	53	Y
tRNA-Asp-GTC-1-1	59	m5C
tRNA-Asp-GTC-1-1	60	m5C
tRNA-Asp-GTC-1-1	61	m5C
tRNA-Cys-GCA-1-1	32	Y
tRNA-Cys-GCA-1-1	39	Y
tRNA-Cys-GCA-1-1	46	m7G
tRNA-Cys-GCA-1-1	48	m5C
tRNA-Cys-GCA-1-1	55	Y
tRNA-Cys-GCA-1-1	58	m1A
tRNA-Cys-GCA-2-1	16	D
tRNA-Cys-GCA-2-1	32	Y
tRNA-Cys-GCA-2-1	39	Y
tRNA-Cys-GCA-2-1	46	m7G
tRNA-Cys-GCA-2-1	48	m5C
tRNA-Cys-GCA-2-1	55	Y
tRNA-Cys-GCA-2-1	58	m1A
tRNA-Gln-CTG-1-1	16	D
tRNA-Gln-CTG-1-1	19	D
tRNA-Gln-CTG-1-1	20	D
tRNA-Gln-CTG-1-1	48	m5C
tRNA-Gln-CTG-1-1	54	Y
tRNA-Gln-TTG-1-1	19	D
tRNA-Gln-TTG-1-1	20	D
tRNA-Gln-TTG-1-1	34	mcm5s2U
tRNA-Gln-TTG-1-1	48	m5C
tRNA-Gln-TTG-1-1	54	Y
tRNA-Gln-TTG-2-1	19	D
tRNA-Gln-TTG-2-1	20	D
tRNA-Gln-TTG-2-1	34	mcm5s2U
tRNA-Gln-TTG-2-1	48	m5C
tRNA-Gln-TTG-2-1	54	Y
tRNA-Glu-CTC-1-1	16	D
tRNA-Glu-CTC-1-1	20	D
tRNA-Glu-CTC-1-1	26	Y
tRNA-Glu-CTC-1-1	54	Y
tRNA-Glu-TTC-1-1	20	D
tRNA-Glu-TTC-1-1	26	Y
tRNA-Glu-TTC-1-1	34	mcm5s2U
tRNA-Glu-TTC-1-1	48	m5C
tRNA-Glu-TTC-1-1	54	Y
tRNA-Gly-CCC-1-1	13	Y
tRNA-Gly-CCC-1-1	19	D
tRNA-Gly-CCC-1-1	31	Y
tRNA-Gly-CCC-1-1	37	Y
tRNA-Gly-CCC-1-1	47	m5C
tRNA-Gly-CCC-1-1	53	Y
tRNA-Gly-GCC-1-1	13	Y
tRNA-Gly-GCC-1-1	16	D
tRNA-Gly-GCC-1-1	19	D
tRNA-Gly-GCC-1-1	31	Y
tRNA-Gly-GCC-1-1	37	Y
tRNA-Gly-GCC-1-1	47	m5C
tRNA-Gly-GCC-1-1	48	m5C
tRNA-Gly-GCC-1-1	53	Y
tRNA-Gly-GCC-1-1	60	m5C
tRNA-Gly-GCC-1-1	61	m5C
tRNA-Gly-TCC-1-1	13	Y
tRNA-Gly-TCC-1-1	19	D
tRNA-Gly-TCC-1-1	33	mcm5U
tRNA-Gly-TCC-1-1	47	m5C
tRNA-Gly-TCC-1-1	53	Y
tRNA-Gly-TCC-2-1	19	D
tRNA-Gly-TCC-2-1	33	mcm5U
tRNA-Gly-TCC-2-1	47	m5C
tRNA-Gly-TCC-2-1	53	Y
tRNA-Gly-TCC-3-1	13	Y
tRNA-Gly-TCC-3-1	33	mcm5U
tRNA-Gly-TCC-3-1	47	m5C
tRNA-Gly-TCC-3-1	53	Y
tRNA-His-GTG-1-1	18	Gm
tRNA-His-GTG-1-1	19	D
tRNA-His-GTG-1-1	20	D
tRNA-His-GTG-1-1	32	Y
tRNA-His-GTG-1-1	34	Q
tRNA-His-GTG-1-1	48	m5C
tRNA-His-GTG-1-1	54	Y
tRNA-Ile-AAT-1-1	35	I
tRNA-Ile-AAT-1-1	49	m5C
tRNA-Ile-AAT-1-1	56	Y
tRNA-Ile-AAT-1-1	59	m1A
tRNA-Ile-AAT-2-1	16	D
tRNA-Ile-AAT-2-1	35	I
tRNA-Ile-AAT-2-1	49	m5C
tRNA-Ile-AAT-2-1	56	Y
tRNA-Ile-AAT-2-1	59	m1A
tRNA-Ile-TAT-1-1	17	D
tRNA-Ile-TAT-1-1	20	D
tRNA-Ile-TAT-1-1	28	Y
tRNA-Ile-TAT-1-1	35	Y
tRNA-Ile-TAT-1-1	37	Y
tRNA-Ile-TAT-1-1	49	m5C
tRNA-Ile-TAT-1-1	56	Y
tRNA-Ile-TAT-1-1	59	m1A
tRNA-iMet-CAT-1-1	16	D
tRNA-iMet-CAT-1-1	54	Y
tRNA-iMet-CAT-1-1	57	m1A
tRNA-Leu-AAG-1-1	16	D
tRNA-Leu-AAG-1-1	19	D
tRNA-Leu-AAG-1-1	20	D
tRNA-Leu-AAG-1-1	54	m5C
tRNA-Leu-AAG-1-1	61	Y
tRNA-Leu-AAG-2-1	16	D
tRNA-Leu-AAG-2-1	19	D
tRNA-Leu-AAG-2-1	20	D
tRNA-Leu-AAG-2-1	54	m5C
tRNA-Leu-AAG-2-1	61	Y
tRNA-Leu-CAA-1-1	17	Gm
tRNA-Leu-CAA-1-1	19	D
tRNA-Leu-CAA-1-1	35	m5C
tRNA-Leu-CAA-1-1	40	Y
tRNA-Leu-CAA-1-1	64	Y
tRNA-Leu-CAA-1-1	76	m5C
tRNA-Leu-CAG-1-1	33	Y
tRNA-Leu-CAG-1-1	39	Y
tRNA-Leu-CAG-1-1	59	m5C
tRNA-Leu-CAG-1-1	66	Y
tRNA-Leu-TAA-1-1	16	D
tRNA-Leu-TAA-1-1	17	Gm
tRNA-Leu-TAA-1-1	35	ncm5U
tRNA-Leu-TAA-1-1	57	m5C
tRNA-Leu-TAA-1-1	64	Y
tRNA-Leu-TAG-1-1	16	D
tRNA-Leu-TAG-1-1	17	Gm
tRNA-Leu-TAG-1-1	19	D
tRNA-Leu-TAG-1-1	28	Y
tRNA-Leu-TAG-1-1	32	Y
tRNA-Leu-TAG-1-1	54	m5C
tRNA-Leu-TAG-1-1	61	Y
tRNA-Leu-TAG-1-1	64	m1A
tRNA-Lys-CTT-1-1	16	D
tRNA-Lys-CTT-1-1	20	D
tRNA-Lys-CTT-1-1	29	Y
tRNA-Lys-CTT-1-1	41	Y
tRNA-Lys-CTT-1-1	48	m7G
tRNA-Lys-CTT-1-1	57	Y
tRNA-Lys-CTT-1-1	60	m1A
tRNA-Lys-TTT-1-1	36	mcm5s2U
tRNA-Lys-TTT-1-1	57	Y
tRNA-Lys-TTT-1-1	60	m1A
tRNA-Lys-TTT-2-1	1	Y
tRNA-Lys-TTT-2-1	29	Y
tRNA-Lys-TTT-2-1	36	mcm5s2U
tRNA-Lys-TTT-2-1	48	m7G
tRNA-Lys-TTT-2-1	57	Y
tRNA-Lys-TTT-2-1	60	m1A
tRNA-Met-CAT-1-1	8	D
tRNA-Met-CAT-1-1	16	D
tRNA-Met-CAT-1-1	20	D
tRNA-Met-CAT-1-1	28	Y
tRNA-Met-CAT-1-1	32	Y
tRNA-Met-CAT-1-1	47	m7G
tRNA-Met-CAT-1-1	56	Y
tRNA-Met-CAT-1-1	59	m1A
tRNA-Phe-GAA-1-1	13	Y
tRNA-Phe-GAA-1-1	16	D
tRNA-Phe-GAA-1-1	17	D
tRNA-Phe-GAA-1-1	25	Y
tRNA-Phe-GAA-1-1	32	Cm
tRNA-Phe-GAA-1-1	34	Gm
tRNA-Phe-GAA-1-1	37	yW
tRNA-Phe-GAA-1-1	39	Y
tRNA-Phe-GAA-1-1	46	m7G
tRNA-Phe-GAA-1-1	55	Y
tRNA-Phe-GAA-2-1	13	Y
tRNA-Phe-GAA-2-1	16	D
tRNA-Phe-GAA-2-1	17	D
tRNA-Phe-GAA-2-1	25	Y
tRNA-Phe-GAA-2-1	32	Cm
tRNA-Phe-GAA-2-1	34	Gm
tRNA-Phe-GAA-2-1	37	yW
tRNA-Phe-GAA-2-1	39	Y
tRNA-Phe-GAA-2-1	46	m7G
tRNA-Phe-GAA-2-1	55	Y
tRNA-Pro-AGG-1-1	13	Y
tRNA-Pro-AGG-1-1	16	D
tRNA-Pro-AGG-1-1	19	D
tRNA-Pro-AGG-1-1	31	Y
tRNA-Pro-AGG-1-1	37	Y
tRNA-Pro-AGG-1-1	54	Y
tRNA-Pro-CGG-1-1	13	Y
tRNA-Pro-CGG-1-1	19	D
tRNA-Pro-CGG-1-1	29	D
tRNA-Pro-CGG-1-1	32	Y
tRNA-Pro-CGG-1-1	34	m5C
tRNA-Pro-CGG-1-1	38	Y
tRNA-Pro-CGG-1-1	49	m5C
tRNA-Pro-CGG-1-1	55	Y
tRNA-Pro-TGG-1-1	13	Y
tRNA-Pro-TGG-1-1	16	D
tRNA-Pro-TGG-1-1	19	D
tRNA-Pro-TGG-1-1	31	Y
tRNA-Pro-TGG-1-1	33	ncm5U
tRNA-Pro-TGG-1-1	37	Y
tRNA-Pro-TGG-1-1	54	Y
tRNA-Pro-TGG-1-1	57	m1A
tRNA-Pro-TGG-2-1	13	Y
tRNA-Pro-TGG-2-1	16	D
tRNA-Pro-TGG-2-1	19	D
tRNA-Pro-TGG-2-1	31	Y
tRNA-Pro-TGG-2-1	33	ncm5U
tRNA-Pro-TGG-2-1	37	Y
tRNA-Pro-TGG-2-1	54	Y
tRNA-Pro-TGG-2-1	57	m1A
tRNA-Ser-AGA-1-1	17	Gm
tRNA-Ser-AGA-1-1	19	D
tRNA-Ser-AGA-1-1	34	I
tRNA-Ser-AGA-1-1	37	i6A
tRNA-Ser-AGA-1-1	39	Y
tRNA-Ser-AGA-1-1	57	m5C
tRNA-Ser-AGA-1-1	64	Y
tRNA-Ser-CGA-1-1	37	i6A
tRNA-Ser-CGA-1-1	39	Y
tRNA-Ser-CGA-1-1	57	m5C
tRNA-Ser-CGA-1-1	64	Y
tRNA-Ser-GCT-1-1	11	m5C
tRNA-Ser-GCT-1-1	19	D
tRNA-Ser-GCT-1-1	59	m5C
tRNA-Ser-GCT-1-1	66	Y
tRNA-Ser-GCT-1-1	69	m1A
tRNA-Ser-TGA-1-1	17	Gm
tRNA-Ser-TGA-1-1	34	ncm5U
tRNA-Ser-TGA-1-1	37	i6A
tRNA-Ser-TGA-1-1	39	Y
tRNA-Ser-TGA-1-1	57	m5C
tRNA-Ser-TGA-1-1	64	Y
tRNA-Ser-TGA-2-1	17	Gm
tRNA-Ser-TGA-2-1	34	ncm5U
tRNA-Ser-TGA-2-1	37	i6A
tRNA-Ser-TGA-2-1	39	Y
tRNA-Ser-TGA-2-1	57	m5C
tRNA-Ser-TGA-2-1	64	Y
tRNA-Thr-AGT-1-1	19	D
tRNA-Thr-AGT-1-1	33	I
tRNA-Thr-AGT-1-1	48	m5C
tRNA-Thr-AGT-1-1	54	Y
tRNA-Thr-AGT-1-1	57	m1A
tRNA-Thr-AGT-2-1	19	D
tRNA-Thr-AGT-2-1	33	I
tRNA-Thr-AGT-2-1	48	m5C
tRNA-Thr-AGT-2-1	54	Y
tRNA-Thr-AGT-2-1	57	m1A
tRNA-Thr-CGT-1-1	16	D
tRNA-Thr-CGT-1-1	19	D
tRNA-Thr-CGT-1-1	48	m5C
tRNA-Thr-CGT-1-1	54	Y
tRNA-Thr-TGT-1-1	16	D
tRNA-Thr-TGT-1-1	19	D
tRNA-Thr-TGT-1-1	33	ncm5U
tRNA-Thr-TGT-1-1	48	m5C
tRNA-Thr-TGT-1-1	54	Y
tRNA-Thr-TGT-2-1	16	D
tRNA-Thr-TGT-2-1	19	D
tRNA-Thr-TGT-2-1	33	ncm5U
tRNA-Thr-TGT-2-1	48	m5C
tRNA-Thr-TGT-2-1	54	Y
tRNA-Trp-CCA-1-1	17	D
tRNA-Trp-CCA-1-1	34	Cm
tRNA-Trp-CCA-1-1	37	i6A
tRNA-Trp-CCA-1-1	39	Y
tRNA-Trp-CCA-1-1	46	m7G
tRNA-Trp-CCA-1-1	48	m5C
tRNA-Trp-CCA-1-1	55	Y
tRNA-Trp-CCA-1-1	58	m1A
tRNA-Trp-CCA-1-1	65	Y
tRNA-Tyr-GTA-1-1	13	Y
tRNA-Tyr-GTA-1-1	17	D
tRNA-Tyr-GTA-1-1	18	Gm
tRNA-Tyr-GTA-1-1	20	D
tRNA-Tyr-GTA-1-1	35	Q
tRNA-Tyr-GTA-1-1	36	Y
tRNA-Tyr-GTA-1-1	38	i6A
tRNA-Tyr-GTA-1-1	47	m7G
tRNA-Tyr-GTA-1-1	49	m5C
tRNA-Tyr-GTA-1-1	56	Y
tRNA-Tyr-GTA-1-1	59	m1A
tRNA-Tyr-GTA-2-1	13	Y
tRNA-Tyr-GTA-2-1	18	Gm
tRNA-Tyr-GTA-2-1	35	Q
tRNA-Tyr-GTA-2-1	36	Y
tRNA-Tyr-GTA-2-1	38	i6A
tRNA-Tyr-GTA-2-1	47	m7G
tRNA-Tyr-GTA-2-1	49	m5C
tRNA-Tyr-GTA-2-1	56	Y
tRNA-Tyr-GTA-2-1	59	m1A
tRNA-Val-AAC-1-1	17	D
tRNA-Val-AAC-1-1	20	D
tRNA-Val-AAC-1-1	33	Y
tRNA-Val-AAC-1-1	35	I
tRNA-Val-AAC-1-1	47	m7G
tRNA-Val-AAC-1-1	50	m5C
tRNA-Val-AAC-1-1	51	m5C
tRNA-Val-AAC-1-1	56	Y
tRNA-Val-CAC-1-1	16	D
tRNA-Val-CAC-1-1	19	D
tRNA-Val-CAC-1-1	31	Y
tRNA-Val-CAC-1-1	45	m7G
tRNA-Val-CAC-1-1	48	m5C
tRNA-Val-CAC-1-1	54	Y
tRNA-Val-TAC-1-1	16	D
tRNA-Val-TAC-1-1	19	D
tRNA-Val-TAC-1-1	20	D
tRNA-Val-TAC-1-1	27	Y
tRNA-Val-TAC-1-1	32	Y
tRNA-Val-TAC-1-1	34	ncm5U
tRNA-Val-TAC-1-1	49	m5C
tRNA-Val-TAC-1-1	55	Y
tRNA-Val-TAC-1-1	58	m1A

## Sheet: E.coli_tRNAmodification_map
notes: the position number is the real number of each base in each tRNA
from Modomics database
					Modfication	RNAMods code
tRNA	position	modification			ac4C	M
tRNA-Ala-GGC-1-1	17	D			acp3U	X
tRNA-Ala-GGC-1-1	46	m7G			Cm	B
tRNA-Ala-GGC-1-1	54	m5U			cmnm5Um	)
tRNA-Ala-GGC-1-1	55	Y			cmo5U	V
tRNA-Ala-TGC-1-1	17	D			D	D
tRNA-Ala-TGC-1-1	34	cmo5U			Gm	#
tRNA-Ala-TGC-1-1	46	m7G			I	I
tRNA-Ala-TGC-1-1	54	m5U			i6A	+
tRNA-Ala-TGC-1-1	55	Y			k2C	}
tRNA-Arg-ACG-1-1	8	s4U			m1G	K
tRNA-Arg-ACG-1-1	17	D			m2A	/
tRNA-Arg-ACG-1-1	21	D			m5U	T
tRNA-Arg-ACG-1-1	33	s2C			m6A	=
tRNA-Arg-ACG-1-1	35	I			m6t6A	E
tRNA-Arg-ACG-1-1	38	m2A			m7G	7
tRNA-Arg-ACG-1-1	47	m7G			mnm5s2U	S
tRNA-Arg-ACG-1-1	48	acp3U			mnm5U	{
tRNA-Arg-ACG-1-1	55	m5U			ms2i6A	*
tRNA-Arg-ACG-1-1	56	Y			s2C	%
tRNA-Arg-CCG-1-1	17	D			s4U	4
tRNA-Arg-CCG-1-1	21	D			t6A	6
tRNA-Arg-CCG-1-1	33	s2C			Um	J
tRNA-Arg-CCG-1-1	38	m1G			xG	;
tRNA-Arg-CCG-1-1	47	m7G			xU	N
tRNA-Arg-CCG-1-1	55	m5U			Y	P
tRNA-Arg-CCG-1-1	56	Y
tRNA-Arg-CCT-1-1	37	t6A
tRNA-Arg-CCT-1-1	53	m5U
tRNA-Arg-CCT-1-1	54	Y
tRNA-Arg-TCT-1-1	33	s2C
tRNA-Arg-TCT-1-1	35	mnm5U
tRNA-Arg-TCT-1-1	38	t6A
tRNA-Arg-TCT-1-1	41	Y
tRNA-Arg-TCT-1-1	55	m5U
tRNA-Arg-TCT-1-1	56	Y
tRNA-Asn-GTT-1-1	8	s4U
tRNA-Asn-GTT-1-1	16	D
tRNA-Asn-GTT-1-1	20	D
tRNA-Asn-GTT-1-1	34	Q
tRNA-Asn-GTT-1-1	37	t6A
tRNA-Asn-GTT-1-1	39	Y
tRNA-Asn-GTT-1-1	46	m7G
tRNA-Asn-GTT-1-1	54	m5U
tRNA-Asn-GTT-1-1	55	Y
tRNA-Asp-GTC-1-1	8	s4U
tRNA-Asp-GTC-1-1	16	D
tRNA-Asp-GTC-1-1	20	D
tRNA-Asp-GTC-1-1	21	D
tRNA-Asp-GTC-1-1	35	Q
tRNA-Asp-GTC-1-1	38	m2A
tRNA-Asp-GTC-1-1	47	m7G
tRNA-Asp-GTC-1-1	55	m5U
tRNA-Asp-GTC-1-1	56	Y
tRNA-Asp-GTC-1-1	66	Y
tRNA-Cys-GCA-1-1	8	s4U
tRNA-Cys-GCA-1-1	19	D
tRNA-Cys-GCA-1-1	20	D
tRNA-Cys-GCA-1-1	31	Y
tRNA-Cys-GCA-1-1	36	ms2i6A
tRNA-Cys-GCA-1-1	38	Y
tRNA-Cys-GCA-1-1	52	m5U
tRNA-Cys-GCA-1-1	53	Y
tRNA-Gln-CTG-1-1	8	s4U
tRNA-Gln-CTG-1-1	17	Gm
tRNA-Gln-CTG-1-1	19	D
tRNA-Gln-CTG-1-1	31	Um
tRNA-Gln-CTG-1-1	36	m2A
tRNA-Gln-CTG-1-1	37	Y
tRNA-Gln-CTG-1-1	38	Y
tRNA-Gln-CTG-1-1	53	m5U
tRNA-Gln-CTG-1-1	54	Y
tRNA-Gln-TTG-1-1	8	s4U
tRNA-Gln-TTG-1-1	17	Gm
tRNA-Gln-TTG-1-1	19	D
tRNA-Gln-TTG-1-1	31	Um
tRNA-Gln-TTG-1-1	33	xU
tRNA-Gln-TTG-1-1	36	m2A
tRNA-Gln-TTG-1-1	37	Y
tRNA-Gln-TTG-1-1	53	m5U
tRNA-Gln-TTG-1-1	54	Y
tRNA-Glu-TTC-1-1	13	Y
tRNA-Glu-TTC-1-1	35	mnm5s2U
tRNA-Glu-TTC-1-1	38	m2A
tRNA-Glu-TTC-1-1	54	m5U
tRNA-Glu-TTC-1-1	55	Y
tRNA-Gly-CCC-1-1	8	s4U
tRNA-Gly-CCC-1-1	19	D
tRNA-Gly-CCC-1-1	52	m5U
tRNA-Gly-CCC-1-1	53	Y
tRNA-Gly-GCC-1-1	16	D
tRNA-Gly-GCC-1-1	17	D
tRNA-Gly-GCC-1-1	20	D
tRNA-Gly-GCC-1-1	46	m7G
tRNA-Gly-GCC-1-1	54	m5U
tRNA-Gly-GCC-1-1	55	Y
tRNA-Gly-TCC-1-1	34	xU
tRNA-Gly-TCC-1-1	53	m5U
tRNA-Gly-TCC-1-1	54	Y
tRNA-His-GTG-1-1	8	s4U
tRNA-His-GTG-1-1	16	D
tRNA-His-GTG-1-1	17	D
tRNA-His-GTG-1-1	20	D
tRNA-His-GTG-1-1	34	Q
tRNA-His-GTG-1-1	37	m2A
tRNA-His-GTG-1-1	38	Y
tRNA-His-GTG-1-1	39	Y
tRNA-His-GTG-1-1	46	m7G
tRNA-His-GTG-1-1	54	m5U
tRNA-His-GTG-1-1	55	Y
tRNA-Ile-GAT-1-1	17	D
tRNA-Ile-GAT-1-1	20	D
tRNA-Ile-GAT-1-1	21	D
tRNA-Ile-GAT-1-1	38	t6A
tRNA-Ile-GAT-1-1	47	m7G
tRNA-Ile-GAT-1-1	48	acp3U
tRNA-Ile-GAT-1-1	55	m5U
tRNA-Ile-GAT-1-1	56	Y
tRNA-Ile-GAT-1-1	66	Y
tRNA-Ile2-CAT-1-1	8	s4U
tRNA-Ile2-CAT-1-1	17	Gm
tRNA-Ile2-CAT-1-1	19	D
tRNA-Ile2-CAT-1-1	20	D
tRNA-Ile2-CAT-1-1	34	k2C
tRNA-Ile2-CAT-1-1	37	t6A
tRNA-Ile2-CAT-1-1	39	Y
tRNA-Ile2-CAT-1-1	46	m7G
tRNA-Ile2-CAT-1-1	47	acp3U
tRNA-Ile2-CAT-1-1	54	m5U
tRNA-Ile2-CAT-1-1	55	Y
tRNA-Ile2-CAT-2-1	8	s4U
tRNA-Ile2-CAT-2-1	17	Gm
tRNA-Ile2-CAT-2-1	19	D
tRNA-Ile2-CAT-2-1	20	D
tRNA-Ile2-CAT-2-1	34	k2C
tRNA-Ile2-CAT-2-1	37	t6A
tRNA-Ile2-CAT-2-1	39	Y
tRNA-Ile2-CAT-2-1	46	m7G
tRNA-Ile2-CAT-2-1	47	acp3U
tRNA-Ile2-CAT-2-1	54	m5U
tRNA-Ile2-CAT-2-1	55	Y
tRNA-Leu-CAA-1-1	16	D
tRNA-Leu-CAA-1-1	20	D
tRNA-Leu-CAA-1-1	35	Cm
tRNA-Leu-CAA-1-1	38	ms2i6A
tRNA-Leu-CAA-1-1	63	m5U
tRNA-Leu-CAA-1-1	64	Y
tRNA-Leu-CAG-1-1	16	D
tRNA-Leu-CAG-1-1	17	D
tRNA-Leu-CAG-1-1	18	Gm
tRNA-Leu-CAG-1-1	20	D
tRNA-Leu-CAG-1-1	38	xG
tRNA-Leu-CAG-1-1	39	Y
tRNA-Leu-CAG-1-1	41	Y
tRNA-Leu-CAG-1-1	65	m5U
tRNA-Leu-CAG-1-1	66	Y
tRNA-Leu-CAG-2-1	16	D
tRNA-Leu-CAG-2-1	17	D
tRNA-Leu-CAG-2-1	18	Gm
tRNA-Leu-CAG-2-1	20	D
tRNA-Leu-CAG-2-1	38	xG
tRNA-Leu-CAG-2-1	39	Y
tRNA-Leu-CAG-2-1	65	m5U
tRNA-Leu-CAG-2-1	66	Y
tRNA-Leu-GAG-1-1	16	D
tRNA-Leu-GAG-1-1	17	D
tRNA-Leu-GAG-1-1	18	Gm
tRNA-Leu-GAG-1-1	20	D
tRNA-Leu-GAG-1-1	38	xG
tRNA-Leu-GAG-1-1	39	Y
tRNA-Leu-GAG-1-1	65	m5U
tRNA-Leu-GAG-1-1	66	Y
tRNA-Leu-TAA-1-1	8	s4U
tRNA-Leu-TAA-1-1	16	D
tRNA-Leu-TAA-1-1	18	Gm
tRNA-Leu-TAA-1-1	20	D
tRNA-Leu-TAA-1-1	33	Y
tRNA-Leu-TAA-1-1	35	cmnm5Um
tRNA-Leu-TAA-1-1	38	ms2i6A
tRNA-Leu-TAA-1-1	40	Y
tRNA-Leu-TAA-1-1	65	m5U
tRNA-Leu-TAA-1-1	66	Y
tRNA-Leu-TAG-1-1	16	D
tRNA-Leu-TAG-1-1	17	D
tRNA-Leu-TAG-1-1	18	Gm
tRNA-Leu-TAG-1-1	38	xG
tRNA-Leu-TAG-1-1	39	Y
tRNA-Leu-TAG-1-1	63	m5U
tRNA-Leu-TAG-1-1	64	Y
tRNA-Lys-TTT-1-1	16	D
tRNA-Lys-TTT-1-1	17	D
tRNA-Lys-TTT-1-1	20	D
tRNA-Lys-TTT-1-1	34	mnm5s2U
tRNA-Lys-TTT-1-1	37	t6A
tRNA-Lys-TTT-1-1	39	Y
tRNA-Lys-TTT-1-1	46	m7G
tRNA-Lys-TTT-1-1	47	acp3U
tRNA-Lys-TTT-1-1	54	m5U
tRNA-Lys-TTT-1-1	55	Y
tRNA-Met-CAT-1-1	8	s4U
tRNA-Met-CAT-1-1	16	D
tRNA-Met-CAT-1-1	17	D
tRNA-Met-CAT-1-1	18	Gm
tRNA-Met-CAT-1-1	20	D
tRNA-Met-CAT-1-1	21	D
tRNA-Met-CAT-1-1	35	ac4C
tRNA-Met-CAT-1-1	38	t6A
tRNA-Met-CAT-1-1	40	Y
tRNA-Met-CAT-1-1	47	m7G
tRNA-Met-CAT-1-1	48	acp3U
tRNA-Met-CAT-1-1	55	m5U
tRNA-Met-CAT-1-1	56	Y
tRNA-Phe-GAA-1-1	8	s4U
tRNA-Phe-GAA-1-1	16	D
tRNA-Phe-GAA-1-1	20	D
tRNA-Phe-GAA-1-1	32	Y
tRNA-Phe-GAA-1-1	37	ms2i6A
tRNA-Phe-GAA-1-1	39	Y
tRNA-Phe-GAA-1-1	46	m7G
tRNA-Phe-GAA-1-1	47	acp3U
tRNA-Phe-GAA-1-1	54	m5U
tRNA-Phe-GAA-1-1	55	Y
tRNA-Pro-CGG-1-1	21	D
tRNA-Pro-CGG-1-1	38	m1G
tRNA-Pro-CGG-1-1	47	m7G
tRNA-Pro-CGG-1-1	55	m5U
tRNA-Pro-CGG-1-1	56	Y
tRNA-Pro-GGG-1-1	21	D
tRNA-Pro-GGG-1-1	38	m1G
tRNA-Pro-GGG-1-1	47	m7G
tRNA-Pro-GGG-1-1	55	m5U
tRNA-Pro-GGG-1-1	56	Y
tRNA-Pro-TGG-1-1	21	D
tRNA-Pro-TGG-1-1	35	cmo5U
tRNA-Pro-TGG-1-1	38	m1G
tRNA-Pro-TGG-1-1	47	m7G
tRNA-Pro-TGG-1-1	55	m5U
tRNA-Pro-TGG-1-1	56	Y
tRNA-SeC-TCA-1-1	19	D
tRNA-SeC-TCA-1-1	32	m6A
tRNA-SeC-TCA-1-1	37	i6A
tRNA-SeC-TCA-1-1	70	m5U
tRNA-SeC-TCA-1-1	71	Y
tRNA-Ser-CGA-1-1	17	Gm
tRNA-Ser-CGA-1-1	20	D
tRNA-Ser-CGA-1-1	38	ms2i6A
tRNA-Ser-CGA-1-1	68	m5U
tRNA-Ser-CGA-1-1	69	Y
tRNA-Ser-GCT-1-1	8	s4U
tRNA-Ser-GCT-1-1	20	D
tRNA-Ser-GCT-1-1	33	s2C
tRNA-Ser-GCT-1-1	38	t6A
tRNA-Ser-GCT-1-1	71	m5U
tRNA-Ser-GCT-1-1	72	Y
tRNA-Ser-GGA-1-1	8	s4U
tRNA-Ser-GGA-1-1	17	Gm
tRNA-Ser-GGA-1-1	19	D
tRNA-Ser-GGA-1-1	20	D
tRNA-Ser-GGA-1-1	41	Y
tRNA-Ser-GGA-1-1	66	m5U
tRNA-Ser-GGA-1-1	67	Y
tRNA-Ser-TGA-1-1	8	s4U
tRNA-Ser-TGA-1-1	17	Gm
tRNA-Ser-TGA-1-1	19	D
tRNA-Ser-TGA-1-1	20	D
tRNA-Ser-TGA-1-1	33	Cm
tRNA-Ser-TGA-1-1	35	cmo5U
tRNA-Ser-TGA-1-1	38	ms2i6A
tRNA-Ser-TGA-1-1	66	m5U
tRNA-Ser-TGA-1-1	67	Y
tRNA-Thr-CGT-1-1	20	D
tRNA-Thr-CGT-1-1	46	m7G
tRNA-Thr-CGT-1-1	54	m5U
tRNA-Thr-CGT-1-1	55	Y
tRNA-Thr-CGT-2-1	55	Y
tRNA-Thr-GGT-1-1	16	D
tRNA-Thr-GGT-1-1	17	D
tRNA-Thr-GGT-1-1	20	D
tRNA-Thr-GGT-1-1	37	m6t6A
tRNA-Thr-GGT-1-1	46	m7G
tRNA-Thr-GGT-1-1	54	m5U
tRNA-Thr-GGT-1-1	55	Y
tRNA-Thr-GGT-2-1	16	D
tRNA-Thr-GGT-2-1	17	D
tRNA-Thr-GGT-2-1	20	D
tRNA-Thr-GGT-2-1	37	m6t6A
tRNA-Thr-GGT-2-1	46	m7G
tRNA-Thr-GGT-2-1	54	m5U
tRNA-Thr-GGT-2-1	55	Y
tRNA-Thr-TGT-1-1	20	D
tRNA-Thr-TGT-1-1	34	cmo5U
tRNA-Thr-TGT-1-1	46	m7G
tRNA-Thr-TGT-1-1	54	m5U
tRNA-Thr-TGT-1-1	55	Y
tRNA-Trp-CCA-1-1	8	s4U
tRNA-Trp-CCA-1-1	16	D
tRNA-Trp-CCA-1-1	17	D
tRNA-Trp-CCA-1-1	20	D
tRNA-Trp-CCA-1-1	32	Cm
tRNA-Trp-CCA-1-1	37	ms2i6A
tRNA-Trp-CCA-1-1	39	m6A
tRNA-Trp-CCA-1-1	46	m7G
tRNA-Trp-CCA-1-1	54	m5U
tRNA-Trp-CCA-1-1	55	Y
tRNA-Tyr-GTA-1-1	8	s4U
tRNA-Tyr-GTA-1-1	17	Gm
tRNA-Tyr-GTA-1-1	35	Q
tRNA-Tyr-GTA-1-1	38	ms2i6A
tRNA-Tyr-GTA-1-1	40	Y
tRNA-Tyr-GTA-1-1	63	m5U
tRNA-Tyr-GTA-1-1	64	Y
tRNA-Tyr-GTA-2-1	8	s4U
tRNA-Tyr-GTA-2-1	17	Gm
tRNA-Tyr-GTA-2-1	35	Q
tRNA-Tyr-GTA-2-1	38	ms2i6A
tRNA-Tyr-GTA-2-1	40	Y
tRNA-Tyr-GTA-2-1	63	m5U
tRNA-Tyr-GTA-2-1	64	Y
tRNA-Val-GAC-1-1	8	s4U
tRNA-Val-GAC-1-1	16	D
tRNA-Val-GAC-1-1	17	D
tRNA-Val-GAC-1-1	20	D
tRNA-Val-GAC-1-1	21	D
tRNA-Val-GAC-1-1	47	m7G
tRNA-Val-GAC-1-1	48	acp3U
tRNA-Val-GAC-1-1	55	m5U
tRNA-Val-GAC-1-1	56	Y
tRNA-Val-GAC-2-1	8	s4U
tRNA-Val-GAC-2-1	16	D
tRNA-Val-GAC-2-1	17	D
tRNA-Val-GAC-2-1	20	D
tRNA-Val-GAC-2-1	21	D
tRNA-Val-GAC-2-1	47	m7G
tRNA-Val-GAC-2-1	48	acp3U
tRNA-Val-GAC-2-1	55	m5U
tRNA-Val-GAC-2-1	56	Y
tRNA-Val-TAC-1-1	8	s4U
tRNA-Val-TAC-1-1	17	D
tRNA-Val-TAC-1-1	34	cmo5U
tRNA-Val-TAC-1-1	37	m6A
tRNA-Val-TAC-1-1	46	m7G
tRNA-Val-TAC-1-1	54	m5U
tRNA-Val-TAC-1-1	55	Y
tRNA-fMet-CAT-1-1	8	s4U
tRNA-fMet-CAT-1-1	21	D
tRNA-fMet-CAT-1-1	33	Cm
tRNA-fMet-CAT-1-1	47	m7G
tRNA-fMet-CAT-1-1	55	m5U
tRNA-fMet-CAT-1-1	56	Y
tRNA-fMet-CAT-2-1	8	s4U
tRNA-fMet-CAT-2-1	21	D
tRNA-fMet-CAT-2-1	33	Cm
tRNA-fMet-CAT-2-1	47	m7G
tRNA-fMet-CAT-2-1	55	m5U
tRNA-fMet-CAT-2-1	56	Y
